# Supplementary material for: Genome-wide association study meta-analysis of suicide death and suicidal behavior
Source: Mol Psychiatry. 2022 Oct 17;28(2):891–900. doi: 10.1038/s41380-022-01828-9 (PMC9908547; doi:10.1038/s41380-022-01828-9)
Supplement: Supplementary file 2 — Supplementary Table [file 41380_2022_1828_MOESM2_ESM.xlsx]

## Sheet: TOC
Table of Content
Supplementary Table 1 ICD codes for suicidal attempt definition
Supplementary Table 2 References for summary statistics used in PRS analyses
Supplementary Table 3 References for summary statistics and prevalence assumptions used in genetic correlation analyses
Supplementary Table 4 SNPs associated with suicide death (SD) with p-value less than 5 x 10-6
Supplementary Table 5 Genes implicated in SD via positional, eQTL, or chromatin interaction from SNPs associated with SD with p-value less than 5x10-6
Supplementary Table 6 Cross reference published individual suicide studies with p-value < 0.05 in this SD GWAS meta-analysis. A replication p-value less than 0.05/111~0.00045 is considered as significant given that there are 111 variants compliled in the ST27 of Docherty et al., 2020.
Supplementary Table 7 51 independent genomic locus defined by FUMA from the published ISGC suicide attempt (including suicide death cohorts) meta-analysis (with p < 5 x 10-6)
Supplementary Table 8 Cross reference published ISGC suicide attempt (including suicide death) meta-analysis (with p < 5 x 10-6 in the meta-analysis) and with p-value < 0.05 in the SD GWAS meta-analysis. A replication p-value less than 0.05/51~0.00098 is considered as significant given that there are 51 independent genomic regions with p < 5 x 10-6 from the ISGC suicide attempt analysis (includin…
Supplementary Table 9 Differential gene expression analysis results from Gandal et al., 2018 for genes implicated in SD single variant association analyses
Supplementary Table 10 MAGMA Gene-level association analyses
Supplementary Table 11 SNPs associated with suicidal behavior (SB) with p-value less than 5x10-6
Supplementary Table 12 Genes implicated in SD via positional or chromatin interaction from SNPs associated with SB with p-value less than 5 x 10-6
Supplementary Table 13 Differential gene expression analysis results from Gandal et al., 2018 for genes implicated in SB single variant association analyses
Supplementary Table 14 Cross reference published ISGC suicide attempt (including suicide death) meta-analysis (with p < 5 x 10-6 in the meta-analysis) and with p-value < 0.05 in the SB GWAS meta-analysis. A replication p-value less than 0.05/51~0.00098 is considered as significant and highlighted in bold given that there are 51 independent genomic regions with p < 5 x 10-6 from the ISGC suicide a…
Supplementary Table 15 FinnGen replication of ISGC results
Supplementary Table 16 Differential gene expression analysis results from Gandal et al., 2018 for genes implicated in MAGMA gene-based association analyses
Supplementary Table 17 MAGMA Gene-Set Analysis
Supplementary Table 18 Polygenic risk score association with suicide death in cohort 1 and 2
Supplementary Table 19 Genetic correlation between suicide death (SD), suicidal attempt (SA) and suicidal behavior (SB)
Supplementary Table 20 A full list of reported genome-wide significant associations annotated to SOX5 from EBI-NHGRI GWAS catalog
Supplementary Table 21 PheWAS associations of rs73182688 and rs7649370 from UKB, FinnGen, and GWAS Catalog

## Sheet: ST1
Supplementary Table 1 ICD codes for suicidal attempt definition
Code1	ICDVER	Tier
Z915	10	Stringent
X60-X84	10	Stringent
E95*	9	Stringent
965.*	8|9	Loose
967.*	8|9	Loose
969.*	8|9	Loose
T36-50	10	Loose
Y87	10	Loose
T14.9	10	Loose

## Sheet: ST2
Supplementary Table 2 References for summary statistics used in PRS analyses
Category	Phenotype	Reference
Psychiatry	Internalizing problems	Benke et al. (2014)
Other	Child IQ	Benyamin et al. (2014)
Psychiatry	Cross-Disorder	CDGofPGC (2013)
Comorbidity	Crohn's Disease	de Lange et al. (2017)
Comorbidity	Inflammatory Bowel Disease	de Lange et al. (2017)
Comorbidity	Ulcerative Colitis	de Lange et al. (2017)
Psychiatry	ADHD (Eur)	Demontis et al. (2019)
Psychiatry	Loneliness	Gao et al. (2017)
Comorbidity	Chronic Kidney Disease - Rapid3	Gorski et al. (2020)
Comorbidity	Chronic Kidney Disease - CKDi25	Gorski et al. (2020)
Brain	ENIGMA3_SurfArea	Grasby et al. (2020)
Brain	ENIGMA3_Thickness	Grasby et al. (2020)
Psychiatry	Autism Spectrum Disorder	Grove et al. (2019)
Brain	ENIGMA2_ICV	Hibar et al (2015)
Brain	Intracranial Volume	Hibar et al (2015)
Brain	ENIGMA2_Thalamus	Hibar et al (2015)
Brain	ENIGMA2_Amygdala	Hibar et al (2015)
Brain	ENIGMA2_Accumbens	Hibar et al (2015)
Brain	ENIGMA2_Caudate	Hibar et al (2015)
Brain	ENIGMA2_Hippocampus	Hibar et al (2015)
Brain	ENIGMA2_Pallidum	Hibar et al (2015)
Brain	ENIGMA2_Putamen	Hibar et al (2015)
Psychiatry	Major Depressive Disorder	Howard et al. (2019)
Psychiatry	Obsessive-Compulsive Disorder	IOCDF-GC (2018)
Psychiatry	Insomnia	Jansen et al. (2019)
Psychiatry	Insomnia - Daytime Napping	Jansen et al. (2019)
Psychiatry	Insomnia - Ease of Getting Up	Jansen et al. (2019)
Psychiatry	Insomnia - Snoring	Jansen et al. (2019)
Psychiatry	Insomnia - Morningness	Jansen et al. (2019)
Comorbidity	Alzheimer's Disease	Jansen et al. (2019)
Psychiatry	Insomnia - Daytime Dozing	Jansen et al. (2019)
Psychiatry	Insomnia - Sleep Duration	Jansen et al. (2019)
Psychiatry	Cannabis Use Disorder	Johnson et al. (2020)
Comorbidity	Pain Multisite Chronic	Johnston, et al. (2019)
Comorbidity	Crohn's Disease	Jostins, et al. (2012)
Comorbidity	Ulcerative Colitis	Jostins, et al. (2012)
Other	Educational Attainment	Lee et al. (2018)
Other	Cognitive Performance	Lee et al. (2018)
Risk factors	C-reactive protein	Ligthart et al. (2018)
Lifestyle	Ever Smoked	Karlsson Linnér et al. (2019)
Lifestyle	Number of Sexual Partners	Karlsson Linnér et al. (2019)
Psychiatry	Disinhibition	Karlsson Linnér et al. (2019)
Lifestyle	Drinks Per Week (Linner)	Karlsson Linnér et al. (2019)
Personality	Auto Speeding Propensity	Karlsson Linnér et al. (2019)
Personality	General Risk Tolerance	Karlsson Linnér et al. (2019)
Personality	Risk Tolerance	Karlsson Linnér et al. (2019)
Personality	Adventurousness	Karlsson Linnér et al. (2019)
Lifestyle	Smoking - Ever Smoked Regularly	Liu et al. (2019)
Lifestyle	Drinks per Week (Liu)	Liu et al. (2019)
Lifestyle	Smoking - Cessation	Liu et al. (2019)
Lifestyle	Smoking - Cigarettes Per Day	Liu et al. (2019)
Lifestyle	Smoking - Age of Initiation	Liu et al. (2019)
Risk factors	Body Mass Index	Locke et al. (2015)
Psychiatry	Anxiety or stress	Meier et al. (2019)
Psychiatry	Stress	Meier et al. (2019)
Psychiatry	Anxiety	Meier et al. (2019)
Comorbidity	Pain Knee	Meng, et al. (2019)
Psychiatry	Suicide attempt in MDD, BIP, SCZ	Mullins et al. (2019)
Psychiatry	Suicide attempt in MDD	Mullins et al. (2019)
Psychiatry	Depression	Nagel et al. (2018)
Psychiatry	Depressed Affect Subcluster	Nagel et al. (2018)
Psychiatry	Neuroticism	Nagel et al. (2018)
Psychiatry	Worry Subcluster	Nagel et al. (2018)
Psychiatry	PTSD	Nievergelt et al (2019)
Comorbidity	Rheumatoid Arthritis - (Eur)	Okada et al (2014)
Psychiatry	Subjective Well-Being	Okbay et al. (2016)
Psychiatry	Anxiety	Otowa et al. (2016)
Psychiatry	Cannabis_23andMe	Pasman et al. (2018)
Psychiatry	Cannabis	Pasman et al. (2018)
Risk factors	WHR_Pulit_all	Pulit et al. (2019)
Risk factors	BMI_Pulit_all	Pulit et al. (2019)
Risk factors	WHRadjBMI_Pulit_all	Pulit et al. (2019)
Other	Intelligence	Savage et al. (2018)
Risk factors	Waist-to-Hip Ratio	Shungin et al. (2015)
Comorbidity	Pain Chronic Back	Suri, et al. (2018)
Psychiatry	Schizophrenia	SWGotPGC (2014)
Risk factors	Triglycerides 2010	Teslovich et al. (2010)
Risk factors	Cholesterol Total 2010	Teslovich et al. (2010)
Risk factors	Cholesterol LDL 2010	Teslovich et al. (2010)
Risk factors	Cholesterol HDL 2010	Teslovich et al. (2010)
Psychiatry	Extraversion	van den Berg et al. (2016)
Comorbidity	Coronary Artery Disease	van der Harst, Verweij (2017)
Psychiatry	Anorexia Nervosa	Watson et al. (2019)
Risk factors	Triglycerides 2013	Willer et al (2013)
Risk factors	Cholesterol Total 2013	Willer et al (2013)
Risk factors	Cholesterol LDL 2013	Willer et al (2013)
Risk factors	Cholesterol HDL 2013	Willer et al (2013)
Comorbidity	Type 2 Diabetes	Xue et al. (2018)
Risk factors	BMI_Yengo	Yengo et al. (2018)
Comorbidity	Asthma	Zhu et al. (2018)
Comorbidity	Allergic Diseases	Zhu et al. (2018)
Psychiatry	Bipolar disorder	Stahl et al (2019)

## Sheet: ST3
Supplementary Table 3 References for summary statistics and prevalence assumptions used in genetic correlation analyses
Phenotype	Cases	Controls	Total	Reference	PMID	Population Prevalence	Sample Prevalence
Suicide Death	3765	6572	10337	This study		0.001	0.364226
Suicidal behavior	8315	256478	264793	This study		0.02	0.0314019
ISGC Suicidal Attempt	23767	483977	507744	Mullins N, Biol Psychiatry 2022	34861974	0.02	0.046809
MDD	170756	329443	500199	Howard DM, Nat Neurosci 2019	30718901	0.14	0.341
BIP	41917	371549	413466	Mullins N, Nat Genet 2021	34002096	0.01	0.10138
SCZ	53386	77258	130644	PGC3		0.01	0.408637
ADHD	19099	34194	53293	Demontis D, Nat Genet 2019	30478444	0.05	0.358377
ASD	18381	27969	46350	Grove J, Nat Genet 2019	30804558	0.01	0.39657
EA			766345	Lee JJ, Nat Genet 2018	30038396	nan	nan
Insomnia			386533	Jansen PR, Nat Genet 2019	30804565	nan	nan
Neuroticism			390278	Nagel M, Nat Genet 2018	29942085	nan	nan
Chronic pain			380000	Johnston KJA, PLoS Genet 2019	31194737	nan	nan
PTSD	23212	151447	174659	Nievergelt CM, Nat Commun 2019	31594949	0.087	0.132899
Anxiety disorders (CC)			17310	Otowa T, Mol Psychiatry 2016	26857599	nan	nan
DRINKS_PER_WEEK			414343	Karlsson Linnér et al., 2019	30643258	nan	nan
EVER_SMOKER			518633	Karlsson Linnér et al., 2019	30643258	nan	nan
RISK_PC1			315894	Karlsson Linnér et al., 2019	30643258	nan	nan
Risk Tolerance			466571	Karlsson Linnér et al., 2019	30643258	nan	nan
Panic disorder	2147	7760	9907	Forstner AJ, Mol Psychiatry 2021	31712720	0.047	0.216715
BMI			688566	Yengo L, Hum Mol Genet 2018	30124842	nan	nan

## Sheet: ST4
Supplementary Table 4 SNPs associated with suicide death (SD) with p-value less than 5 x 10-6
CHR	SNP	BP	A1	A2	FRQ_A_3765	FRQ_U_6572	INFO	OR	SE	P	ngt	Direction	HetISqt	HetDf	HetPVa	Nca	Nco	Neff_half
1	rs7545525	221064762	G	A	0.931	0.943	0.709	0.92441	0.0172	4.836e-06	0	?+	0	0	1	2896	5768	3855.99
3	rs34288164	173605661	D	I	0.903	0.885	0.661	1.06088	0.0126	2.515e-06	0	++	59.4	1	0.1166	3765	6572	4691.22
3	rs73182688	173612201	A	G	0.885	0.863	0.603	1.06855	0.0122	5.479e-08	1	++	86.5	1	0.006546	3765	6572	4691.22
4	rs35235084	34609747	I	D	0.649	0.663	0.602	0.96089	0.0086	3.6e-06	0	++	0	1	0.4657	3765	6572	4691.22
4	rs10011277	34631695	C	T	0.631	0.647	0.598	0.96175	0.0085	4.861e-06	0	++	0	1	0.6141	3765	6572	4691.22
4	rs1599111	34642836	T	A	0.63	0.646	0.587	0.96117	0.0086	3.812e-06	0	++	0	1	0.5953	3765	6572	4691.22
4	rs62314109	126891004	T	G	0.513	0.529	0.934	0.97006	0.0066	4.187e-06	0	+-	75.2	1	0.04457	3765	6572	4691.22
5	rs5866516	21613937	I	D	0.666	0.681	0.733	0.95868	0.0087	1.08e-06	0	?+	0	0	1	2896	5768	3855.99
6	rs9479131	152168534	C	T	0.975	0.981	0.516	0.85104	0.0338	1.887e-06	0	?+	0	0	1	2896	5768	3855.99
6	rs10080239	152169363	A	G	0.975	0.981	0.506	0.85172	0.0339	2.153e-06	0	?-	0	0	1	2896	5768	3855.99
8	rs59128799	128870653	D	I	0.538	0.556	0.648	0.95925	0.0087	1.666e-06	0	?-	0	0	1	2896	5768	3855.99
8	rs188510338	137870517	G	A	0.946	0.953	0.832	0.92765	0.0162	3.511e-06	0	++	0	1	0.6092	3765	6572	4691.22
8	rs118037400	137920649	G	T	0.942	0.949	0.814	0.92811	0.0158	2.318e-06	0	++	0	1	0.6586	3765	6572	4691.22
11	rs3741042	10631247	C	T	0.476	0.501	0.941	0.96696	0.0072	2.678e-06	0	?+	0	0	1	2896	5768	3855.99
11	rs12576545	10643196	C	T	0.51	0.534	0.946	0.96754	0.0071	3.908e-06	0	?+	0	0	1	2896	5768	3855.99
11	rs11042898	10643615	G	C	0.504	0.529	0.934	0.96735	0.0072	3.975e-06	0	?+	0	0	1	2896	5768	3855.99
14	rs34887334	48527862	I	D	0.672	0.647	0.894	1.03386	0.0071	2.822e-06	0	--	0	1	0.4677	3765	6572	4691.22
14	rs698327	48531244	T	A	0.33	0.354	0.894	0.96802	0.0071	4.775e-06	0	++	0	1	0.5207	3765	6572	4691.22
14	rs1402514	48538317	A	G	0.653	0.625	0.907	1.03469	0.007	9.738e-07	0	++	0	1	0.5298	3765	6572	4691.22
14	rs148741528	48540012	I	D	0.663	0.639	0.922	1.03241	0.007	4.632e-06	0	--	0	1	0.4051	3765	6572	4691.22
15	rs61994674	25077510	G	A	0.818	0.807	0.805	1.04802	0.0099	2.167e-06	0	?-	0	0	1	2896	5768	3855.99
15	rs8041188	90579192	G	A	0.761	0.78	0.502	0.94781	0.0117	4.915e-06	0	?+	0	0	1	2896	5768	3855.99
15	rs9672835	93058525	G	A	0.658	0.677	0.835	0.96012	0.0081	5.087e-07	0	?+	0	0	1	2896	5768	3855.99

## Sheet: ST5
Supplementary Table 5 Genes implicated in SD via positional, eQTL, or chromatin interaction from SNPs associated with SD with p-value less than 5x10-6
ensg	symbol	chr	start	end	strand	type	entrezID	HUGO	pLI	ncRVIS	posMapSNPs	posMapMaxCADD	eqtlMapSNPs	eqtlMapminP	eqtlMapminQ	eqtlMapts	eqtlDirection	ciMap	ciMapts	minGwasP	IndSigSNPs	GenomicLocus
Suicide death (SD)
ENSG00000136630	HLX	1	221051699	221058401	1	protein_coding	3142	HLX	0.56122	0.873926	1	1.55	0					No		4.836e-06	rs7545525:221064762:G:A	1
ENSG00000143498	TAF1A	1	222731244	222763275	-1	protein_coding	9015	TAF1A	6.60088e-07	-0.0926505	0	0	0					Yes	Fetal_Cortex	4.836e-06	rs7545525:221064762:G:A	1
ENSG00000154305	MIA3	1	222791428	222841354	1	protein_coding	375056	MIA3	0.471388	-0.616197	0	0	0					Yes	Fetal_Cortex	4.836e-06	rs7545525:221064762:G:A	1
ENSG00000115170	ACVR1	2	158592958	158732374	-1	protein_coding	90	ACVR1	0.956448	0.234303	0	0	0					Yes	Fetal_Cortex	4.256e-06	rs72931115:158799581:A:G	3
ENSG00000007001	UPP2	2	158733214	158992666	1	protein_coding	151531	UPP2	0.00202492	0.110783	18	17.11	4	2.5352e-08	4.43754e-06	PsychENCODE_eQTLs:GTEx/v8/Brain_Hippocampus	-	Yes	Fetal_Cortex	4.256e-06	rs72931115:158799581:A:G	3
ENSG00000169760	NLGN1	3	173114074	174004434	1	protein_coding	22871	NLGN1	0.755798	0.192552	1	0.147	0					No		5.479e-08	rs73182688:173612201:A:G	4
ENSG00000091831	ESR1	6	151977826	152450754	1	protein_coding	2099	ESR1	0.987167	-1.05687	27	14.11	0					No		1.887e-06	rs9479131:152168534:C:T	7
ENSG00000166471	TMEM41B	11	9302201	9336327	-1	protein_coding	440026	TMEM41B	0.0201899	2.39581	0	0	0					Yes	Adult_Cortex:Fetal_Cortex	3.724e-05	rs3741042:10631247:C:T	9
ENSG00000148926	ADM	11	10326227	10328944	1	protein_coding	133	ADM	0.57663	-1.23197	0	0	0					Yes	Adult_Cortex:Fetal_Cortex	3.724e-05	rs3741042:10631247:C:T	9
ENSG00000133805	AMPD3	11	10329860	10529126	1	protein_coding	272	AMPD3	1.33135e-08	0.348491	0	0	0					Yes	Adult_Cortex:Fetal_Cortex	3.724e-05	rs3741042:10631247:C:T	9
ENSG00000110315	RNF141	11	10533225	10562777	-1	protein_coding	50862	RNF141	0.000702153	-0.118241	13	12.44	61	4.11176e-49	8.75804e-46	PsychENCODE_eQTLs:GTEx/v8/Brain_Caudate_basal_ganglia:GTEx/v8/Brain_Cortex:GTEx/v8/Brain_Frontal_Cortex_BA9:GTEx/v8/Brain_Putamen_basal_ganglia:GTEx/v8/Brain_Spinal_cord_cervical_c-1	-	No		2.678e-06	rs3741042:10631247:C:T	9
ENSG00000133800	LYVE1	11	10578513	10633236	-1	protein_coding	10894	LYVE1	4.22096e-07	0.320012	47	17.03	0					No		2.678e-06	rs3741042:10631247:C:T	9
ENSG00000072952	MRVI1	11	10594638	10715535	-1	protein_coding	10335	MRVI1	0.00184122	-0.67004	49	17.03	6	2.43134e-05	0.0472515	GTEx/v8/Brain_Cerebellum	+	No		2.678e-06	rs3741042:10631247:C:T	9
ENSG00000110321	EIF4G2	11	10818597	10830657	-1	protein_coding	1982	EIF4G2		-1.08847	0	0	0					Yes	Fetal_Cortex	3.724e-05	rs3741042:10631247:C:T	9
ENSG00000128739	SNRPN	15	25068794	25223870	1	protein_coding	6638	SNRPN	0.848259	0.122189	7	9.021	0					No		2.167e-06	rs61994674:25077510:G:A	11
ENSG00000166825	ANPEP	15	90328120	90358633	-1	protein_coding	290	ANPEP	0.000244242		0	0	0					Yes	EP_correlation_cell_type_oneway:EP_correlation_organ_oneway	4.915e-06	rs8041188:90579192:G:A	12
ENSG00000157823	AP3S2	15	90373831	90437574	-1	protein_coding	10239	AP3S2	0.00023091	-0.571986	0	0	0					Yes	EP_correlation_cell_type_oneway	4.915e-06	rs8041188:90579192:G:A	12
ENSG00000140548	ZNF710	15	90544624	90625438	1	protein_coding	374655	ZNF710	0.943124	-0.488745	20	11.06	0					No		4.915e-06	rs8041188:90579192:G:A	12
ENSG00000182054	IDH2	15	90626277	90645736	-1	protein_coding	3418	IDH2	0.376558	0.16309	0	0	0					Yes	Adult_Cortex	4.915e-06	rs8041188:90579192:G:A	12
ENSG00000140575	IQGAP1	15	90931450	91045475	1	protein_coding	8826	IQGAP1	0.999977	-0.500962	0	0	0					Yes	EP_correlation_cell_type_oneway	4.915e-06	rs8041188:90579192:G:A	12
ENSG00000140553	UNC45A	15	91473410	91497323	1	protein_coding	55898	UNC45A	9.49307e-08	0.0630994	0	0	0					Yes	Adult_Cortex:Fetal_Cortex	2.119e-05	rs8041188:90579192:G:A	12
ENSG00000184508	HDDC3	15	91474148	91475799	-1	protein_coding	374659	HDDC3	0.0718306	-0.13281	0	0	0					Yes	Adult_Cortex:Fetal_Cortex	2.119e-05	rs8041188:90579192:G:A	12
SD|MDD
ENSG00000136630	HLX	1	221051699	221058401	1	protein_coding	3142	HLX	0.56122	0.873926	1	1.55								4.70271e-06	rs7545525	1
ENSG00000169760	NLGN1	3	173114074	174004434	1	protein_coding	22871	NLGN1	0.755798	0.192552	2	0.147								4.7081e-08	rs73182688	3
ENSG00000091831	ESR1	6	151977826	152450754	1	protein_coding	2099	ESR1	0.987167	-1.05687	29	14.11								1.59369e-06	rs9479131	6
ENSG00000110315	RNF141	11	10533225	10562777	-1	protein_coding	50862	RNF141	0.000702153	-0.118241	14	12.44								1.88141e-05	rs3741042	8
ENSG00000133800	LYVE1	11	10578513	10633236	-1	protein_coding	10894	LYVE1	4.22096e-07	0.320012	55	17.03								4.20611e-06	rs3741042	8
ENSG00000072952	MRVI1	11	10594638	10715535	-1	protein_coding	10335	MRVI1	0.00184122	-0.67004	54	17.03								4.20611e-06	rs3741042	8
ENSG00000128739	SNRPN	15	25068794	25223870	1	protein_coding	6638	SNRPN	0.848259	0.122189	8	9.021								2.20662e-06	rs61994674	10
ENSG00000140548	ZNF710	15	90544624	90625438	1	protein_coding	374655	ZNF710	0.943124	-0.488745	22	11.06								4.48502e-06	rs8041188	11
SD|SA
ENSG00000169760	NLGN1	3	173114074	174004434	1	protein_coding	22871	NLGN1	0.755798	0.192552	2	0.147								6.20202e-08	rs73182688	1
ENSG00000183117	CSMD1	8	2792875	4852494	-1	protein_coding	64478	CSMD1			2	0.201								4.16452e-06	rs117330820	3
ENSG00000110315	RNF141	11	10533225	10562777	-1	protein_coding	50862	RNF141	0.000702153	-0.118241	14	12.44								1.74809e-05	rs3741042	4
ENSG00000133800	LYVE1	11	10578513	10633236	-1	protein_coding	10894	LYVE1	4.22096e-07	0.320012	55	17.03								3.64917e-06	rs3741042	4
ENSG00000072952	MRVI1	11	10594638	10715535	-1	protein_coding	10335	MRVI1	0.00184122	-0.67004	54	17.03								3.64917e-06	rs3741042	4
ENSG00000128739	SNRPN	15	25068794	25223870	1	protein_coding	6638	SNRPN	0.848259	0.122189	8	9.021								1.49049e-06	rs61994674	6

## Sheet: ST6
Supplementary Table 6 Cross reference published individual suicide studies with p-value < 0.05 in this SD GWAS meta-analysis. A replication p-value less than 0.05/111~0.00045 is considered as significant given that there are 111 variants compliled in the ST27 of Docherty et al., 2020.
SNP	CHR_ID	CHR_POS (GRCh38)	FIRST AUTHOR	Original study:		SNPnexus_MAPPED_GENE	GWAS_Catalogue_MAPPED_TRAIT	MAPPED_TRAIT_URI	PUBMED ID	This Study (SD GWAS meta-analysis)
SNP	CHR_ID			OR or BETA	P-value					BP (GRCh37)	A1	A2	FRQ_A	FRQ_U	INFO	OR	SE	P	ngt	Direction	HetISqt	HetDf	HetPVa	Nca	Nco	Neff_half
Suicide death (SD) GWAS meta-analysis
rs11144542	9	75639555	Kimbrel NA	3	5e-06	AL353780.1 - OTX2P1	attempted suicide	http://www.ebi.ac.uk/efo/EFO_0004321	30145303	78254471	G	A	0.855	0.85	0.918	1.02071	0.0094	0.02907	0	--	4.5	1	0.3062	3765	6572	4691.22
rs116955121	6	140121189	Strawbridge RJ	0.199	2e-08	AL357146.1 - RNA5SP220	suicide behaviour measurement	http://www.ebi.ac.uk/efo/EFO_0006882	30745170	140442326	G	A	0.979	0.976	0.603	1.10473	0.0277	0.0003144	0	--	0	1	0.9183	3765	6572	4691.22
rs12100626	14	74625102	Kimbrel NA	4.13	1e-06	AC013451.2 - AREL1	suicidal ideation	http://www.ebi.ac.uk/efo/EFO_0004320	30145303	75091805	C	T	0.973	0.972	0.409	0.94064	0.031	0.04815	0	-+	43.4	1	0.1837	3765	6572	4691.22
rs17387100	4	15993502	Mullins N	1.76	8e-07	PROM1	unipolar depression, bipolar disorder, attempted suicide	http://www.ebi.ac.uk/efo/EFO_0003761, http://www.ebi.ac.uk/efo/EFO_0000289, http://www.ebi.ac.uk/efo/EFO_0004321	24964207	15995125	A	G	0.918	0.921	0.913	0.97336	0.0124	0.02889	0	--	0	1	0.6277	3765	6572	4691.22
Suicidal behavior (SB) GWAS meta-analysis
rs11144542	9	75639555	Kimbrel NA	3	5e-06	AL353780.1 - OTX2P1	attempted suicide	http://www.ebi.ac.uk/efo/EFO_0004321	30145303	78254471	G	A	0.883	0.907	0.992	1.02143	0.0091	0.02033	1	---+-	0	4	0.4825	8315	256478	13475.2
rs116955121	6	140121189	Strawbridge RJ	0.199	2e-08	AL357146.1 - RNA5SP220	suicide behaviour measurement	http://www.ebi.ac.uk/efo/EFO_0006882	30745170	140442326	G	A	0.977	0.972	0.97	1.09922	0.0257	0.0002276	1	-----	0	4	0.9311	8315	256478	13475.2
rs12100626	14	74625102	Kimbrel NA	4.13	1e-06	AC013451.2 - AREL1	suicidal ideation	http://www.ebi.ac.uk/efo/EFO_0004320	30145303	75091805	C	T	0.977	0.982	0.979	0.94054	0.029	0.0344	1	-+-++	0	4	0.4746	8315	256478	13475.2
rs17101543	14	74628830	Kimbrel NA	4.02	3e-06	AC013451.2 - AREL1	suicidal ideation	http://www.ebi.ac.uk/efo/EFO_0004320	30145303	75095533	C	A	0.977	0.982	0.98	0.94356	0.0291	0.04556	1	-+-++	0	4	0.4386	8315	256478	13475.2
rs4521702	7	115321919	Strawbridge RJ	0.01162	1e-07	LINC01392 - AC073901.1	suicide behaviour measurement	http://www.ebi.ac.uk/efo/EFO_0006882	30745170	114961973	C	T	0.087	0.0738	0.992	1.0246	0.0116	0.03614	1	-----	52.4	4	0.07795	8315	256478	13475.2
rs6114731	20	24446544	Mullins N	1.78	5e-06	GAPDHP53 - SYNDIG1	schizophrenia, attempted suicide	http://www.ebi.ac.uk/efo/EFO_0000692, http://www.ebi.ac.uk/efo/EFO_0004321	31164008	24427180	G	A	0.977	0.98	0.987	1.04645	0.0217	0.03594	1	-----	40.9	4	0.1487	8315	256478	13475.2

## Sheet: ST7
Supplementary Table 7 51 independent genomic locus defined by FUMA from the published ISGC suicide attempt (including suicide death cohorts) meta-analysis (with p < 5 x 10-6)
(A) GenomicRiskLoci
GenomicLocus	uniqID	rsID	chr	pos	p	start	end	nSNPs	nGWASSNPs	nIndSigSNPs	IndSigSNPs	nLeadSNPs	LeadSNPs
1	1:21577356:C:T	rs60937558	1	21577356	1.696e-06	21575564	21581765	6	6	1	rs60937558	1	rs60937558
2	1:44480093:A:G	rs3791129	1	44480093	2.318e-07	44297573	44480093	60	56	1	rs3791129	1	rs3791129
3	1:66461401:A:G	rs2503185	1	66461401	4.909e-07	66346523	66552709	95	83	4	rs2503185;rs6694912;rs1937447;rs72685056	1	rs2503185
4	1:154252860:C:T	rs7521837	1	154252860	4.774e-06	154239927	154258549	7	6	1	rs7521837	1	rs7521837
5	1:208783606:A:G	rs12025314	1	208783606	4.75e-06	208725816	208783606	5	3	1	rs12025314	1	rs12025314
6	2:60456410:A:G	rs359265	2	60456410	2.885e-06	60426705	60529699	97	88	2	rs359265;rs2110403	1	rs359265
7	2:106719833:A:G	rs4851921	2	106719833	7.702e-07	106719833	106719833	1	1	1	rs4851921	1	rs4851921
8	2:201884260:A:G	rs72929066	2	201884260	1.434e-06	201683853	202236630	22	17	2	rs72929066;rs141985265	1	rs72929066
9	2:207884377:A:G	rs4643522	2	207884377	1.69e-06	207859734	207942862	55	26	2	rs4643522;rs10209353	1	rs4643522
10	3:23093574:C:T	rs9310709	3	23093574	9.862e-07	23093574	23093574	1	1	1	rs9310709	1	rs9310709
11	3:56029271:G:T	rs2873081	3	56029271	3.69e-07	55940929	56318675	242	193	3	rs2873081;rs7623143;rs9311599	1	rs2873081
12	3:71469845:A:G	rs1864896	3	71469845	5.228e-07	71433871	71474216	13	10	1	rs1864896	1	rs1864896
13	3:125576909:A:G	rs58743764	3	125576909	1.743e-06	125529405	125691434	103	67	1	rs58743764	1	rs58743764
14	3:149899955:A:G	rs73158760	3	149899955	1.941e-06	149893628	149900955	4	3	1	rs73158760	1	rs73158760
15	4:15258995:G:T	rs12641060	4	15258995	6.267e-07	15258995	15316305	3	3	1	rs12641060	1	rs12641060
16	5:85587870:C:T	rs4418136	5	85587870	2.236e-07	85403689	85745164	126	83	1	rs4418136	1	rs4418136
17	6:19258898:A:G	rs1338443	6	19258898	3.347e-06	19210719	19313381	41	22	1	rs1338443	1	rs1338443
18	6:26903585:G:T	rs71557378	6	26903585	1.975e-08	25918855	29283672	699	336	4	rs71557378;rs7746199;rs1977199;rs13190888	2	rs71557378;rs13190888
19	6:129408564:A:G	rs4538727	6	129408564	4.632e-06	129302571	129410736	34	27	1	rs4538727	1	rs4538727
20	7:3515437:A:G	rs17133409	7	3515437	3.575e-07	3335445	3715667	311	256	2	rs17133409;rs10499337	1	rs17133409
21	7:115020725:A:G	rs62474683	7	115020725	1.91e-10	114940147	115113279	110	89	3	rs62474683;rs10267100;rs10264648	1	rs62474683
22	7:127088290:A:C	rs6968152	7	127088290	4.025e-06	127084563	127153538	41	26	1	rs6968152	1	rs6968152
23	9:13656950:A:T	rs10810002	9	13656950	3.6e-06	13611143	13730340	102	82	2	rs10810002;rs10756489	1	rs10810002
24	9:83693947:A:C	rs7047671	9	83693947	2.532e-06	83693947	83693947	1	1	1	rs7047671	1	rs7047671
25	9:137831265:C:T	rs944545	9	137831265	2.205e-06	137826458	137836335	4	3	1	rs944545	1	rs944545
26	10:129201649:C:T	rs2249656	10	129201649	3.994e-06	129200463	129204666	3	3	1	rs2249656	1	rs2249656
27	11:46333263:C:G	rs9704813	11	46333263	4.299e-06	46330604	47198638	129	104	1	rs9704813	1	rs9704813
28	11:103084483:A:C	rs669630	11	103084483	4.185e-06	102929625	103148355	98	74	1	rs669630	1	rs669630
29	11:133754831:A:G	rs12574238	11	133754831	2.102e-06	133682550	133792644	14	12	1	rs12574238	1	rs12574238
30	12:62458724:A:G	rs9739327	12	62458724	4.561e-06	62420959	62528381	53	40	1	rs9739327	1	rs9739327
31	13:33882066:C:T	rs2321160	13	33882066	2.124e-06	33876962	33887226	3	3	1	rs2321160	1	rs2321160
32	13:96897256:A:T	rs9525166	13	96897256	5.233e-07	96589737	97027573	206	180	1	rs9525166	1	rs9525166
33	13:103343946:C:T	rs60402381	13	103343946	4.888e-06	103343946	103344878	2	2	1	rs60402381	1	rs60402381
34	14:22615465:C:T	rs1012361	14	22615465	2.393e-06	22615465	22615465	1	1	1	rs1012361	1	rs1012361
35	15:47644573:C:T	rs79950948	15	47644573	1.186e-07	47613403	47685504	158	132	2	rs79950948;rs419055	1	rs79950948
36	15:65019258:A:G	rs11629484	15	65019258	4.071e-06	64684205	65019258	9	6	1	rs11629484	1	rs11629484
37	15:66348983:A:C	rs17240756	15	66348983	3.46e-06	66348983	66348983	1	1	1	rs17240756	1	rs17240756
38	15:91428197:C:T	rs2071382	15	91428197	2.883e-06	91412850	91429042	11	9	1	rs2071382	1	rs2071382
39	16:15875922:A:G	rs58476672	16	15875922	4.53e-07	15858791	15882857	16	13	1	rs58476672	1	rs58476672
40	16:78922488:A:G	rs958361	16	78922488	1.197e-06	78911203	78939543	42	31	1	rs958361	1	rs958361
41	17:27407775:C:G	rs8072008	17	27407775	1.095e-06	27384998	27539029	44	34	1	rs8072008	1	rs8072008
42	17:28653774:C:G	rs2321706	17	28653774	2.404e-06	28569375	28660487	31	21	1	rs2321706	1	rs2321706
43	18:36551186:A:G	rs4800070	18	36551186	2.154e-06	36516928	36617845	21	18	1	rs4800070	1	rs4800070
44	18:50738489:A:T	rs112149665	18	50738489	1.577e-07	50320283	51059160	247	197	7	rs112149665;rs113008239;rs112648558;rs6508172;rs10502971;rs4510098;rs7231178	2	rs112149665;rs10502971
45	18:52752700:C:T	rs4801131	18	52752700	1.419e-07	52747689	52752700	12	8	1	rs4801131	1	rs4801131
46	18:53320738:A:G	rs651350	18	53320738	1.451e-06	53210302	53464917	31	26	1	rs651350	1	rs651350
47	21:35226786:A:G	rs80119547	21	35226786	4.236e-07	35226786	35247469	14	10	1	rs80119547	1	rs80119547
48	21:40823433:A:T	rs75751409	21	40823433	3.922e-06	40761968	40839184	86	73	1	rs75751409	1	rs75751409
49	22:27667235:C:T	rs527255	22	27667235	4.816e-06	27667235	27667235	1	1	1	rs527255	1	rs527255
50	22:37053338:C:G	rs2284000	22	37053338	2.821e-06	37006344	37073748	50	44	1	rs2284000	1	rs2284000
51	22:49242858:C:G	rs28716259	22	49242858	3.391e-06	49237004	49253793	10	9	1	rs28716259	1	rs28716259
(B) gene annotation
ensg	symbol	chr	start	end	strand	type	entrezID	HUGO	pLI	ncRVIS	posMapSNPs	posMapMaxCADD	minGwasP	IndSigSNPs	GenomicLocus
ENSG00000117298	ECE1	1	21543740	21671997	-1	protein_coding	1889	ECE1	0.999769		6	5.282	1.696e-06	rs60937558	1
ENSG00000126091	ST3GAL3	1	44171495	44396831	1	protein_coding	6487	ST3GAL3	0.573989	0.35827	39	13.59	5.567e-06	rs3791129	2
ENSG00000117407	ARTN	1	44398992	44402913	1	protein_coding	9048	ARTN	0.2931	-0.349064	6	8.056	8.313e-05	rs3791129	2
ENSG00000117408	IPO13	1	44412611	44433694	1	protein_coding	9670	IPO13	0.972444	-1.04746	14	13.6	8.313e-05	rs3791129	2
ENSG00000132768	DPH2	1	44435672	44439041	1	protein_coding	1802	DPH2	0.00684675	0.10353	7	7.566	8.653e-05	rs3791129	2
ENSG00000117410	ATP6V0B	1	44440159	44443967	1	protein_coding	533	ATP6V0B	0.927635	-0.400284	4	6.883	8.653e-05	rs3791129	2
ENSG00000117411	B4GALT2	1	44444615	44456840	1	protein_coding	8704	B4GALT2	0.295417	-0.0492133	7	16	4.208e-05	rs3791129	2
ENSG00000159214	CCDC24	1	44457031	44462200	1	protein_coding	149473	CCDC24	2.01106e-08	-0.436775	6	16	4.208e-05	rs3791129	2
ENSG00000196517	SLC6A9	1	44457172	44497139	-1	protein_coding	6536	SLC6A9	0.044253	-0.177976	8	16	2.318e-07	rs3791129	2
ENSG00000184588	PDE4B	1	66258197	66840259	1	protein_coding	5142	PDE4B	0.709079	-0.830512	95	12.54	4.909e-07	rs72685056;rs1937447;rs2503185;rs6694912	3
ENSG00000143569	UBAP2L	1	154192655	154243986	1	protein_coding	9898	UBAP2L	1	0.356463	6	11.58	4.774e-06	rs7521837	4
ENSG00000143575	HAX1	1	154244987	154248351	1	protein_coding	10456	HAX1	1.10582e-05	-0.241211	6	11.58	4.774e-06	rs7521837	4
ENSG00000115652	UXS1	2	106709759	106810795	-1	protein_coding	80146	UXS1	0.0661553	-0.102261	1	2.698	7.702e-07	rs4851921	7
ENSG00000082153	BZW1	2	201675317	201688569	1	protein_coding	9689	BZW1	0.744806		1	0.031	3.743e-05	rs141985265	8
ENSG00000013441	CLK1	2	201717732	201729422	-1	protein_coding	1195	CLK1	0.0953475	-0.863111	2	6.603	3.006e-05	rs72929066	8
ENSG00000240344	PPIL3	2	201735630	201754026	-1	protein_coding	53938	PPIL3	0.549647	-0.112616	1	1.679		rs72929066	8
ENSG00000196290	NIF3L1	2	201754050	201768655	1	protein_coding	60491	NIF3L1	0.00517701	0.171692	1	1.679		rs72929066	8
ENSG00000155744	FAM126B	2	201838441	201936394	-1	protein_coding	285172	FAM126B	0.979819	-1.5222	4	6.86	1.434e-06	rs72929066;rs141985265	8
ENSG00000119013	NDUFB3	2	201936156	201950473	1	protein_coding	4709	NDUFB3	0.0425653	-0.691399	2	5.503	9.729e-06	rs141985265;rs72929066	8
ENSG00000003402	CFLAR	2	201980827	202041410	1	protein_coding	8837	CFLAR	0.99972	-0.330628	1	2.249	2.538e-05	rs72929066	8
ENSG00000003400	CASP10	2	202047604	202094129	1	protein_coding	843	CASP10	8.5379e-12	-0.919769	3	9.385	2.26e-06	rs72929066;rs141985265	8
ENSG00000064012	CASP8	2	202098166	202152434	1	protein_coding	841	CASP8	0.00484502	0.88406	3	9.701	2.166e-05	rs72929066;rs141985265	8
ENSG00000155749	ALS2CR12	2	202152994	202222121	-1	protein_coding	130540	ALS2CR12	1.66284e-10	0.133036	2	9.701	2.166e-05	rs141985265	8
ENSG00000115993	TRAK2	2	202241930	202316302	-1	protein_coding	66008	TRAK2	6.92274e-10	-1.18806	2	8.896	8.274e-06	rs141985265	8
ENSG00000118263	KLF7	2	207938861	208031991	-1	protein_coding	8609	KLF7	0.929931	-2.11539	1	0.546	0.0001135	rs10209353	9
ENSG00000187672	ERC2	3	55542336	56502391	-1	protein_coding	26059	ERC2	0.996856	-1.91547	242	18.17	3.69e-07	rs2873081;rs7623143;rs9311599	11
ENSG00000114861	FOXP1	3	71003844	71633140	-1	protein_coding	27086	FOXP1	0.999751	-0.0806505	13	13.33	5.228e-07	rs1864896	12
ENSG00000189366	ALG1L	3	125648118	125655882	-1	protein_coding	200810	ALG1L	3.26303e-09	0.460154	13	12.2	4.904e-06	rs58743764	13
ENSG00000114547	ROPN1B	3	125687987	125702297	1	protein_coding	152015	ROPN1B	5.67126e-05	-0.601355	5	7.506	2.175e-05	rs58743764	13
ENSG00000112337	SLC17A2	6	25912982	25930946	-1	protein_coding	10246	SLC17A2	0.00466985	-0.129201	4	3.013	0.0002117	rs71557378	18
ENSG00000112343	TRIM38	6	25963030	25987384	1	protein_coding	10475	TRIM38	4.7513e-06	-0.220583	4	8.455	0.0001368	rs71557378	18
ENSG00000124610	HIST1H1A	6	26017260	26018040	-1	protein_coding	3024	HIST1H1A	0.0035308	-0.372207	2	9.502	0.0001566	rs71557378	18
ENSG00000198366	HIST1H3A	6	26020718	26021186	1	protein_coding	8350	HIST1H3A	3.98008e-05	-0.225707	2	9.502	0.0001566	rs71557378	18
ENSG00000196176	HIST1H4A	6	26021907	26022278	1	protein_coding	8359	HIST1H4A	0.0022854	0.43417	2	9.502	0.0001566	rs71557378	18
ENSG00000124529	HIST1H4B	6	26027124	26027480	-1	protein_coding	8366	HIST1H4B	0.00854183	0.166119	1	9.502	0.0002883	rs71557378	18
ENSG00000124693	HIST1H3B	6	26031817	26032288	-1	protein_coding	8358	HIST1H3B	0.307283	0.251696	2	9.502	0.0002883	rs71557378	18
ENSG00000137259	HIST1H2AB	6	26033320	26033796	-1	protein_coding	8335	HIST1H2AB	0.00531944	0.228135	1	0.6	0.0003427	rs71557378	18
ENSG00000196226	HIST1H2BB	6	26043455	26043885	-1	protein_coding	3018	HIST1H2BB	0.130328	0.288117	2	0.6	0.0001987	rs71557378	18
ENSG00000196532	HIST1H3C	6	26045639	26046097	1	protein_coding	8352	HIST1H3C	0.215541	-0.193879	2	0.6	0.0001987	rs71557378	18
ENSG00000010704	HFE	6	26087509	26098571	1	protein_coding	3077	HFE	8.49697e-07	0.210172	3	7.767	0.0003394	rs71557378	18
ENSG00000180596	HIST1H2BC	6	26115101	26124154	-1	protein_coding	8347	HIST1H2BC	0.00287801	0.335736	1	1.9	8.108e-05	rs71557378	18
ENSG00000180573	HIST1H2AC	6	26124373	26139344	1	protein_coding	8334	HIST1H2AC	0.599176	0.739679	1	1.9	8.108e-05	rs71557378	18
ENSG00000158373	HIST1H2BD	6	26158349	26171577	1	protein_coding	3017	HIST1H2BD	0.000277979	-0.0152977	1	2.736	2.892e-06	rs71557378	18
ENSG00000197697	HIST1H2BE	6	26183958	26184454	1	protein_coding	8344	HIST1H2BE	0.000307872	0.445738	2	2.736	2.892e-06	rs71557378	18
ENSG00000188987	HIST1H4D	6	26188938	26189304	-1	protein_coding	8360	HIST1H4D	0.0022643	0.870145	1	1.997	9.54e-06	rs71557378	18
ENSG00000197409	HIST1H3D	6	26197068	26199521	-1	protein_coding	8351	HIST1H3D	0.0111951		2	4.339	4.605e-06	rs71557378	18
ENSG00000196866	HIST1H2AD	6	26199079	26199471	-1	protein_coding	3013	HIST1H2AD	3.99677e-05	0.287759	2	4.339	4.605e-06	rs71557378	18
ENSG00000197846	HIST1H2BF	6	26199748	26200942	1	protein_coding	8343	HIST1H2BF	0.00030002	0.851063	1	4.339	4.605e-06	rs71557378	18
ENSG00000198518	HIST1H4E	6	26204858	26206266	1	protein_coding	8367	HIST1H4E	0.000642251	1.83578	1	4.339	4.605e-06	rs71557378	18
ENSG00000256018	HIST1H3G	6	26271146	26271612	-1	protein_coding	8355	HIST1H3G	1.71006e-05	0.23442	1	2.341	2.792e-06	rs71557378	18
ENSG00000168242	HIST1H2BI	6	26273144	26273622	1	protein_coding	8346	HIST1H2BI	0.138012	-0.249748	1	2.341	2.792e-06	rs71557378	18
ENSG00000186470	BTN3A2	6	26365387	26378546	1	protein_coding	11118	BTN3A2	0.000124519	2.20791	1	3.36	8.071e-07	rs1977199	18
ENSG00000124508	BTN2A2	6	26383324	26395102	1	protein_coding	10385	BTN2A2	0.000150288	1.01572	1	3.36	8.071e-07	rs1977199	18
ENSG00000026950	BTN3A1	6	26402465	26415444	1	protein_coding	11119	BTN3A1	8.65114e-07	1.62791	3	4.335	5.811e-07	rs71557378	18
ENSG00000111801	BTN3A3	6	26440700	26453643	1	protein_coding	10384	BTN3A3	7.19025e-10	1.09011	9	23.7	5.745e-07	rs71557378	18
ENSG00000112763	BTN2A1	6	26458150	26476849	1	protein_coding	11120	BTN2A1	1.07468e-18	0.260571	14	23.7	5.745e-07	rs71557378;rs1977199	18
ENSG00000124557	BTN1A1	6	26501449	26510650	1	protein_coding	696	BTN1A1	1.14088e-09	-0.329705	4	7.075	1.049e-06	rs71557378	18
ENSG00000182952	HMGN4	6	26538633	26546482	1	protein_coding	10473	HMGN4	0.557082	-0.351003	4	7.526	3.427e-06	rs71557378	18
ENSG00000146109	ABT1	6	26597180	26600278	1	protein_coding	29777	ABT1	0.0271056	0.104221	9	10.19	5.275e-08	rs71557378	18
ENSG00000181315	ZNF322	6	26636518	26659980	-1	protein_coding	79692	ZNF322		-1.14047	5	19.82	8.213e-08	rs71557378	18
ENSG00000124635	HIST1H2BJ	6	27093676	27100541	-1	protein_coding	8970	HIST1H2BJ	0.478842	0.308582	1	4	1.93e-07	rs71557378	18
ENSG00000196787	HIST1H2AG	6	27100832	27103070	1	protein_coding	8969	HIST1H2AG	0.000610464	-0.741637	1	4	1.93e-07	rs71557378	18
ENSG00000112812	PRSS16	6	27215480	27224403	1	protein_coding	10279	PRSS16	2.23792e-06	0.00884812	1	2.892	1.621e-06	rs71557378	18
ENSG00000158553	POM121L2	6	27253682	27279949	-1	protein_coding	94026	POM121L2		0.313408	11	19.9	1.817e-07	rs71557378;rs7746199	18
ENSG00000124613	ZNF391	6	27342394	27371683	1	protein_coding	346157	ZNF391	9.25869e-07	1.23172	10	8.5	1.582e-06	rs71557378;rs13190888	18
ENSG00000096654	ZNF184	6	27418522	27440897	-1	protein_coding	7738	ZNF184	0.133749	-0.545662	9	10.07	1.665e-06	rs71557378;rs13190888	18
ENSG00000185130	HIST1H2BL	6	27775257	27775709	-1	protein_coding	8340	HIST1H2BL	0.00286755	-0.030111	16	16.23	9.482e-07	rs71557378;rs13190888	18
ENSG00000196747	HIST1H2AI	6	27775899	27776429	1	protein_coding	8329	HIST1H2AI	0.581587	-0.0583265	16	16.23	9.482e-07	rs71557378;rs13190888	18
ENSG00000203813	HIST1H3H	6	27777842	27778314	1	protein_coding	8357	HIST1H3H	0.0249392	-0.177817	15	16.23	9.482e-07	rs71557378;rs13190888	18
ENSG00000182611	HIST1H2AJ	6	27782112	27782607	-1	protein_coding	8331	HIST1H2AJ	0.191198	0.615054	16	16.23	9.482e-07	rs71557378;rs13190888	18
ENSG00000196374	HIST1H2BM	6	27782822	27783267	1	protein_coding	8342	HIST1H2BM	0.00275346	-0.27562	17	16.23	9.482e-07	rs71557378;rs13190888	18
ENSG00000197238	HIST1H4J	6	27791884	27792257	1	protein_coding	8363	HIST1H4J	0.423754	0.59845	19	9.571	9.482e-07	rs71557378;rs13190888	18
ENSG00000197914	HIST1H4K	6	27798952	27799305	-1	protein_coding	8362	HIST1H4K	0.429119	0.387416	15	12.22	1.095e-06	rs71557378;rs13190888	18
ENSG00000184348	HIST1H2AK	6	27805658	27806117	-1	protein_coding	8330	HIST1H2AK	0.0684285	-0.0412441	17	12.22	1.095e-06	rs71557378;rs13190888	18
ENSG00000233822	HIST1H2BN	6	27806323	27823487	1	protein_coding	8341	HIST1H2BN	0.139775	0.145508	23	15.9	1.095e-06	rs71557378;rs13190888	18
ENSG00000198374	HIST1H2AL	6	27833034	27833606	1	protein_coding	8332	HIST1H2AL	0.0624869	-0.360341	15	15.9	2.041e-06	rs71557378;rs13190888	18
ENSG00000184357	HIST1H1B	6	27834570	27835359	-1	protein_coding	3009	HIST1H1B	0.509139	-0.0898951	16	15.9	2.041e-06	rs71557378;rs13190888	18
ENSG00000182572	HIST1H3I	6	27839623	27840099	-1	protein_coding	8354	HIST1H3I	0.36088	-0.232438	16	15.9	2.041e-06	rs71557378;rs13190888	18
ENSG00000198558	HIST1H4L	6	27840926	27841289	-1	protein_coding	8368	HIST1H4L	0.191235	0.42689	16	15.9	2.041e-06	rs71557378;rs13190888	18
ENSG00000197153	HIST1H3J	6	27858093	27860884	-1	protein_coding	8356	HIST1H3J	0.695884	-0.189708	4	10.73	4.202e-06	rs71557378;rs13190888	18
ENSG00000233224	HIST1H2AM	6	27860477	27860963	-1	protein_coding	8336	HIST1H2AM	0.000856482	-0.225135	4	10.73	4.202e-06	rs71557378;rs13190888	18
ENSG00000196331	HIST1H2BO	6	27861203	27861669	1	protein_coding	8348	HIST1H2BO	3.07278e-05	-0.223063	3	5.694	4.202e-06	rs71557378;rs13190888	18
ENSG00000168131	OR2B2	6	27878963	27880174	-1	protein_coding	81697	OR2B2	6.8672e-05	-0.212076	6	23.2	1.323e-05	rs71557378;rs13190888	18
ENSG00000124657	OR2B6	6	27925019	27925960	1	protein_coding	26212	OR2B6	0.0407309	-0.0981731	1	0.002	1.094e-05	rs13190888	18
ENSG00000197279	ZNF165	6	28048753	28057341	1	protein_coding	7718	ZNF165	0.000563292	0.227981	8	10.67	8.843e-06	rs13190888	18
ENSG00000196812	ZSCAN16	6	28092338	28097860	1	protein_coding	80345	ZSCAN16	2.67303e-06	0.184187	8	5.996	1.644e-05	rs13190888	18
ENSG00000198315	ZKSCAN8	6	28109688	28127250	1	protein_coding	7745	ZKSCAN8	0.000231595	-0.142528	14	13.42	1.144e-05	rs13190888	18
ENSG00000137185	ZSCAN9	6	28192664	28201260	1	protein_coding	7746	ZSCAN9	4.10249e-08	0.461166	9	7.251	1.155e-05	rs13190888	18
ENSG00000187626	ZKSCAN4	6	28212401	28227011	-1	protein_coding	387032	ZKSCAN4	6.74288e-05	0.661631	5	10.52	1.865e-05	rs13190888	18
ENSG00000189134	NKAPL	6	28227098	28228736	1	protein_coding	222698	NKAPL	0.000165621	0.0513426	2	5.18	1.662e-06	rs13190888	18
ENSG00000137338	PGBD1	6	28249314	28270326	1	protein_coding	84547	PGBD1	1.46735e-05	-0.0800605	11	14.75	1.622e-06	rs13190888	18
ENSG00000235109	ZSCAN31	6	28292470	28324048	-1	protein_coding	64288	ZSCAN31	3.77127e-09	1.10713	17	13.57	1.153e-06	rs13190888	18
ENSG00000189298	ZKSCAN3	6	28317691	28336947	1	protein_coding	80317	ZKSCAN3	0.000122608	-0.652443	7	13.57	9.396e-06	rs13190888	18
ENSG00000158691	ZSCAN12	6	28346732	28367511	-1	protein_coding	9753	ZSCAN12	1.43992e-05		11	9.552	5.832e-06	rs13190888	18
ENSG00000187987	ZSCAN23	6	28399707	28411279	-1	protein_coding	222696	ZSCAN23	0.00270295	0.0706565	3	2.102	1.763e-05	rs13190888	18
ENSG00000198704	GPX6	6	28471073	28495992	-1	protein_coding	257202	GPX6	3.13758e-05	0.718703	1	0.984		rs13190888	18
ENSG00000232040	SCAND3	6	28539407	28583989	-1	protein_coding	114821	SCAND3	9.70724e-09	-0.785031	2	10.48		rs13190888	18
ENSG00000204713	TRIM27	6	28870779	28891766	-1	protein_coding	5987	TRIM27	0.878752	-0.142068	15	18.69		rs13190888	18
ENSG00000204709	C6orf100	6	28911654	28912314	1	protein_coding	729583	C6orf100			8	3.641		rs13190888	18
ENSG00000197935	ZNF311	6	28962562	28973093	-1	protein_coding	282890	ZNF311	0.000129446	0.377858	9	11.6		rs13190888	18
ENSG00000204704	OR2W1	6	29011990	29013017	-1	protein_coding	26692	OR2W1	0.0865619	0.531528	7	6.576		rs13190888	18
ENSG00000204703	OR2B3	6	29053985	29055090	-1	protein_coding	442184	OR2B3	0.00133693	0.45884	3	9.377		rs13190888	18
ENSG00000204702	OR2J1	6	29068386	29069658	1	protein_coding	442185	OR2J1	0.0174945		1	0.549		rs13190888	18
ENSG00000204701	OR2J3	6	29079668	29080603	1	protein_coding	442186	OR2J3	0.0281435	0.112859	2	1.351		rs13190888	18
ENSG00000204700	OR2J2	6	29141311	29142351	1	protein_coding	26707	OR2J2	0.0107267	0.271259	4	5.147		rs13190888	18
ENSG00000204695	OR14J1	6	29274403	29275519	1	protein_coding	442191	OR14J1	8.02406e-08	1.33547	3	6.748		rs13190888	18
ENSG00000196569	LAMA2	6	129204342	129837714	1	protein_coding	3908	LAMA2	1.18465e-24	0.0236552	34	18.82	4.632e-06	rs4538727	19
ENSG00000146555	SDK1	7	3341080	4308632	1	protein_coding	221935	SDK1	0.005016	2.23971	311	16.74	3.575e-07	rs17133409;rs10499337	20
ENSG00000150760	DOCK1	10	128593978	129250781	1	protein_coding	1793	DOCK1	0.368423		3	1.216	3.994e-06	rs2249656	26
ENSG00000157613	CREB3L1	11	46299212	46342972	1	protein_coding	90993	CREB3L1	0.399379		5	7.002	4.299e-06	rs9704813	27
ENSG00000149091	DGKZ	11	46354455	46402104	1	protein_coding	8525	DGKZ	0.998143	-0.438701	3	7.558	1.273e-05	rs9704813	27
ENSG00000110497	AMBRA1	11	46417964	46615675	-1	protein_coding	55626	AMBRA1	0.999972	-0.701715	2	2.35	0.001213	rs9704813	27
ENSG00000175224	ATG13	11	46638826	46696368	1	protein_coding	9776	ATG13	0.984297	-0.658639	2	4.523	0.001203	rs9704813	27
ENSG00000175220	ARHGAP1	11	46698630	46722165	-1	protein_coding	392	ARHGAP1	0.185565	-0.389142	3	4.523	0.001203	rs9704813	27
ENSG00000175213	ZNF408	11	46722368	46727462	1	protein_coding	79797	ZNF408	7.89161e-06	-0.0780348	5	5.014	0.001122	rs9704813	27
ENSG00000180210	F2	11	46740730	46761056	1	protein_coding	2147	F2	0.959943	-0.037985	29	10.93	0.0007855	rs9704813	27
ENSG00000175216	CKAP5	11	46764598	46867847	-1	protein_coding	9793	CKAP5	1	-0.360017	55	17.7	0.0007855	rs9704813	27
ENSG00000134569	LRP4	11	46878419	46940193	-1	protein_coding	4038	LRP4	0.100209	0.314362	34	18.99	0.002989	rs9704813	27
ENSG00000149179	C11orf49	11	46958240	47185936	1	protein_coding	79096	C11orf49	5.45468e-07	0.564558	10	11.47	0.007616	rs9704813	27
ENSG00000149182	ARFGAP2	11	47185848	47198676	-1	protein_coding	84364	ARFGAP2	0.562991	-0.150782	1	15.81	0.03086	rs9704813	27
ENSG00000165912	PACSIN3	11	47199076	47207994	-1	protein_coding	29763	PACSIN3	0.016793	-0.514939	1	15.81	0.03086	rs9704813	27
ENSG00000137692	DCUN1D5	11	102932805	102962944	-1	protein_coding	84259	DCUN1D5	0.971995	-0.752372	23	7.512	1.191e-05	rs669630	28
ENSG00000187240	DYNC2H1	11	102980160	103350591	1	protein_coding	79659	DYNC2H1	2.17854e-21	-0.394701	75	23.2	4.185e-06	rs669630	28
ENSG00000080854	IGSF9B	11	133778459	133826880	-1	protein_coding	22997	IGSF9B	0.999873		3	13.52	0.0003688	rs12574238	29
ENSG00000198673	FAM19A2	12	62102040	62672931	-1	protein_coding	338811	FAM19A2	0.547457	-1.13592	53	14.53	4.561e-06	rs9739327	30
ENSG00000133121	STARD13	13	33677272	33924767	-1	protein_coding	90627	STARD13	1.84669e-07	-0.449435	3	8.615	2.124e-06	rs2321160	31
ENSG00000102595	UGGT2	13	96453834	96705736	-1	protein_coding	55757	UGGT2	1.01866e-21	-0.0667801	75	9.441	8.475e-06	rs9525166	32
ENSG00000185352	HS6ST3	13	96743093	97485671	1	protein_coding	266722	HS6ST3	0.747378		117	18.97	5.233e-07	rs9525166	32
ENSG00000139780	METTL21C	13	103338094	103346854	-1	protein_coding	196541	METTL21C	3.55323e-06	0.110071	2	3.928	4.888e-06	rs60402381	33
ENSG00000137872	SEMA6D	15	47476298	48066420	1	protein_coding	80031	SEMA6D	0.99947	-0.259467	158	20.9	1.186e-07	rs79950948;rs419055	35
ENSG00000166803	KIAA0101	15	64657193	64679886	-1	protein_coding	9768	KIAA0101	0.129505	-0.146861	1	0.09		rs11629484	36
ENSG00000103671	TRIP4	15	64679947	64747502	1	protein_coding	9325	TRIP4	3.04197e-07	-0.479717	3	12.27	0.0001231	rs11629484	36
ENSG00000180357	ZNF609	15	64752941	64978264	1	protein_coding	23060	ZNF609	0.999946	-1.15881	6	12.27	9.521e-05	rs11629484	36
ENSG00000157890	MEGF11	15	66187417	66546085	-1	protein_coding	84465	MEGF11	2.51822e-24	-0.851967	1	6.807	3.46e-06	rs17240756	37
ENSG00000140564	FURIN	15	91411822	91426688	1	protein_coding	5045	FURIN	0.999933	-0.15638	11	17.36	2.883e-06	rs2071382	38
ENSG00000182511	FES	15	91426925	91439006	1	protein_coding	2242	FES	2.7739e-05		9	17.36	2.883e-06	rs2071382	38
ENSG00000133392	MYH11	16	15797029	15950890	-1	protein_coding	4629	MYH11	0.998956	-0.00180375	16	12.5	4.53e-07	rs58476672	39
ENSG00000186153	WWOX	16	78133310	79246564	1	protein_coding	51741	WWOX	1.93855e-08	2.20583	42	16.89	1.197e-06	rs958361	40
ENSG00000179761	PIPOX	17	27277531	27384234	1	protein_coding	51268	PIPOX	9.88252e-11	0.0240042	2	3.39	2.653e-05	rs8072008	41
ENSG00000196535	MYO18A	17	27400528	27507430	-1	protein_coding	399687	MYO18A	0.999418		41	21	1.095e-06	rs8072008	41
ENSG00000221995	TIAF1	17	27400537	27418537	-1	protein_coding	9220	TIAF1	0.0263935	-1.09167	41	21	1.095e-06	rs8072008	41
ENSG00000108576	SLC6A4	17	28521337	28563020	-1	protein_coding	6532	SLC6A4	0.85488	-0.640658	3	9.382	0.0005259	rs2321706	42
ENSG00000108578	BLMH	17	28575218	28619074	-1	protein_coding	642	BLMH	0.00956069		7	10.69	0.0005259	rs2321706	42
ENSG00000182271	TMIGD1	17	28643351	28661077	-1	protein_coding	388364	TMIGD1	0.104145	-0.365441	23	7.667	2.404e-06	rs2321706	42
ENSG00000187323	DCC	18	49866542	51057784	1	protein_coding	1630	DCC	0.999999	-0.23995	247	18.56	1.577e-07	rs112648558;rs6508172;rs112149665;rs4510098;rs7231178;rs10502971;rs113008239	44
ENSG00000196628	TCF4	18	52889562	53332018	-1	protein_coding	6925	TCF4	0.999867	0.443466	11	6.819	1.451e-06	rs651350	46
ENSG00000249209	AP000304.12	21	34956993	35284635	-1	protein_coding					14	28.4	4.236e-07	rs80119547	47
ENSG00000205726	ITSN1	21	35014706	35272165	1	protein_coding	6453	ITSN1	1	0.560049	14	28.4	4.236e-07	rs80119547	47
ENSG00000182093	WRB	21	40752170	40800454	1	protein_coding	7485	WRB	0.0591591	-0.294768	46	11.13	1.563e-05	rs75751409	48
ENSG00000157578	LCA5L	21	40777770	40817731	-1	protein_coding	150082	LCA5L	1.90936e-06	-0.119104	69	11.92	3.922e-06	rs75751409	48
ENSG00000185437	SH3BGR	21	40817781	40887433	1	protein_coding	6450	SH3BGR	0.000352353	-0.071425	44	13.81	3.922e-06	rs75751409	48
ENSG00000166862	CACNG2	22	36959968	37099603	-1	protein_coding	10369	CACNG2	0.958056		50	16.42	2.821e-06	rs2284000	50
ENSG00000219438	FAM19A5	22	48885272	49246724	1	protein_coding	25817	FAM19A5	0.310031	0.172455	10	8.48	3.391e-06	rs28716259	51

## Sheet: ST8
Supplementary Table 8 Cross reference published ISGC suicide attempt (including suicide death) meta-analysis (with p < 5 x 10-6 in the meta-analysis) and with p-value < 0.05 in the SD GWAS meta-analysis. A replication p-value less than 0.05/51~0.00098 is considered as significant given that there are 51 independent genomic regions with p < 5 x 10-6 from the ISGC suicide attempt analysis (includin…
SNP	CHR	BP	A1	A2	ISGC Results															SD GWAS meta-analysis (this study)
SNP	CHR	BP	A1	A2	FRQ_A_29782	FRQ_U_519961	INFO	OR	SE	P	ngt	Direction	HetISqt	HetDf	HetPVa	Nca	Nco	Neff_half	Neff	A1	A2	FRQ_A_3765	FRQ_U_6572	INFO	OR	SE	P	ngt	Direction	HetISqt	HetDf	HetPVa	Nca	Nco	Neff_half
rs62289260	4	15316305	A	G	0.805	0.809	0.906	1.06428	0.0125	6.395e-07	0	++++++-+++-+?++?++	0	15	0.6905	28322	502160	48140.3	96280.7	A	G	0.829	0.807	0.713	1.03324	0.0106	0.00199	0	?+	0	0	1	2896	5768	3855.99
rs10499337	7	3521803	T	C	0.216	0.227	0.984	0.94876	0.0111	2.324e-06	19	-----++-+-+-----++	0	17	0.5225	29755	519761	50680.5	101361	C	T	0.785	0.766	0.95	1.02276	0.0078	0.004172	0	--	31.9	1	0.2257	3765	6572	4691.22
rs17133535	7	3583890	C	G	0.778	0.767	0.987	1.05253	0.011	3.097e-06	0	+-+++--+-+-+-+++-+	0	17	0.8137	29733	519404	50639.1	101278	C	G	0.782	0.765	0.976	1.02194	0.0077	0.005042	0	++	11.6	1	0.2874	3765	6572	4691.22
rs12641060	4	15258995	T	G	0.175	0.175	0.941	0.93819	0.0128	6.267e-07	20	------+---+-?--?--	0	15	0.7147	28295	501960	48092.8	96185.5	G	T	0.849	0.829	0.749	1.03056	0.0108	0.005389	0	?-	0	0	1	2896	5768	3855.99
rs28716259	22	49242858	C	G	0.631	0.612	0.828	1.05064	0.0106	3.391e-06	0	++-+++++?+++?+-++?	0	14	0.8602	28018	514582	48286.3	96572.6	C	G	0.647	0.636	0.345	1.03479	0.0123	0.005605	0	?+	0	0	1	2896	5768	3855.99
rs9639598	7	3558984	T	C	0.77	0.761	0.995	1.05106	0.0108	4.018e-06	0	+-+++-++-+-+-++++-	0	17	0.7642	29755	519761	50680.5	101361	T	C	0.779	0.762	0.999	1.02112	0.0076	0.005801	0	++	0	1	0.3773	3765	6572	4691.22
rs1403160	7	3557928	A	G	0.77	0.762	0.993	1.05075	0.0108	4.497e-06	0	+-+++-++-+-+-++++-	0	17	0.7033	29755	519761	50680.5	101361	A	G	0.78	0.762	0.999	1.02112	0.0076	0.00592	0	++	0	1	0.3619	3765	6572	4691.22
rs12651452	4	15269563	A	C	0.178	0.177	0.941	0.94148	0.0128	2.306e-06	0	------+---+-?--?--	0	15	0.6958	28295	501960	48092.8	96185.5	C	A	0.848	0.827	0.746	1.03004	0.0108	0.006062	0	?-	0	0	1	2896	5768	3855.99
rs7804059	7	3519120	T	C	0.865	0.855	0.991	1.06407	0.0133	3.076e-06	0	+++++-++-+-+++++++	0	17	0.6817	29675	518119	50528.3	101057	T	C	0.871	0.856	0.988	1.02521	0.0093	0.007634	0	++	24	1	0.2514	3765	6572	4691.22
rs7802165	7	3515915	C	G	0.868	0.857	0.993	1.06962	0.0134	4.766e-07	0	+++++-++++-+++++++	0	17	0.6046	29675	518119	50528.3	101057	C	G	0.871	0.856	0.997	1.0245	0.0093	0.009266	0	++	20.9	1	0.2608	3765	6572	4691.22
rs7785356	7	3510346	A	G	0.865	0.855	0.992	1.0646	0.0133	2.522e-06	0	+++++-++++-+++++++	0	17	0.6917	29675	518119	50528.3	101057	A	G	0.87	0.856	0.986	1.0246	0.0093	0.009287	0	++	20.5	1	0.2621	3765	6572	4691.22
rs60192356	7	3508785	A	G	0.869	0.857	0.989	1.06439	0.0134	3.458e-06	0	+++++-++++-+++++++	0	17	0.7008	29675	518119	50528.3	101057	A	G	0.873	0.861	0.971	1.02511	0.0095	0.009326	0	++	11.5	1	0.2879	3765	6572	4691.22
rs17133414	7	3518097	A	G	0.864	0.854	0.989	1.06545	0.0132	1.708e-06	0	+++++-++0+-+++++++	0	17	0.7852	29707	518970	50590	101180	A	G	0.869	0.855	0.99	1.02409	0.0093	0.01032	0	++	15.1	1	0.2778	3765	6572	4691.22
rs17133392	7	3511043	T	C	0.864	0.854	0.991	1.06343	0.0132	3.338e-06	0	+++++-++++-+++++++	0	17	0.6814	29675	518119	50528.3	101057	T	C	0.868	0.854	0.987	1.02357	0.0093	0.01218	0	++	14.9	1	0.2783	3765	6572	4691.22
rs61452261	7	3511560	A	C	0.864	0.854	0.992	1.06364	0.0132	3.092e-06	0	+++++-++++-+++++++	0	17	0.6924	29675	518119	50528.3	101057	A	C	0.868	0.854	0.988	1.02347	0.0093	0.01221	0	++	15.1	1	0.2779	3765	6572	4691.22
rs73671843	7	3520024	A	G	0.122	0.133	0.961	0.93482	0.014	1.374e-06	0	-----+--0-+-----+-	0	17	0.5343	29675	518119	50528.3	101057	G	A	0.875	0.862	0.986	1.02163	0.0095	0.02465	0	--	0	1	0.3906	3765	6572	4691.22
rs1977199	6	26466389	A	G	0.753	0.751	0.948	1.0594	0.0116	6.034e-07	0	++++-+++-+++++??+-	29.5	15	0.1279	27888	499397	47359.3	94718.5	G	A	0.24	0.239	0.864	0.98167	0.0088	0.03506	0	?+	0	0	1	2896	5768	3855.99
rs1977200	6	26466392	A	G	0.753	0.751	0.948	1.05919	0.0116	6.541e-07	0	++++-+++-+++++??+-	30	15	0.1234	27888	499397	47359.3	94718.5	G	A	0.24	0.239	0.865	0.98167	0.0088	0.03513	0	?+	0	0	1	2896	5768	3855.99
rs3103307	17	28660487	A	T	0.614	0.598	0.973	1.04477	0.0095	4.119e-06	0	+-+++--+-+---+++++	44.2	17	0.02331	29782	519961	50728.1	101456	A	T	0.596	0.583	0.953	1.014	0.0067	0.03664	0	++	0	1	0.3707	3765	6572	4691.22
rs3110454	17	28651363	T	C	0.385	0.402	0.997	0.95762	0.0094	4.605e-06	37	-+---++-+-+++---+-	47.5	17	0.0134	29782	519961	50728.1	101456	C	T	0.597	0.583	1.02	1.01349	0.0065	0.03895	2	+-	22.8	1	0.2551	3765	6572	4691.22
rs998087	17	28654670	T	C	0.615	0.598	0.989	1.04436	0.0095	4.487e-06	0	+-+++--+-+---+++-+	47.9	17	0.01249	29782	519961	50728.1	101456	T	C	0.597	0.584	0.995	1.01359	0.0065	0.03915	0	-+	16	1	0.2753	3765	6572	4691.22
rs3110060	17	28652914	A	C	0.615	0.598	0.987	1.04498	0.0095	3.351e-06	0	+-+++--+-+---+++-+	48.5	17	0.01125	29782	519961	50728.1	101456	A	C	0.596	0.583	1	1.01349	0.0065	0.04011	0	-+	23.1	1	0.2542	3765	6572	4691.22
rs2321706	17	28653774	C	G	0.395	0.409	0.987	0.95667	0.0094	2.404e-06	0	-+---++-+-+++-----	45.5	17	0.01906	29782	519961	50728.1	101456	G	C	0.58	0.566	0.94	1.01379	0.0067	0.04094	0	+-	10.1	1	0.2915	3765	6572	4691.22
rs17133409	7	3515437	A	G	0.862	0.851	0.999	1.06908	0.0131	3.575e-07	35	+-+++-++++-+++++++	0	17	0.5312	29707	518970	50590	101180	A	G	0.867	0.852	1.01	1.01857	0.0091	0.04401	2	++	0	1	0.4194	3765	6572	4691.22
rs3103306	17	28654992	A	G	0.611	0.594	0.988	1.04404	0.0094	4.823e-06	1	+-+++--+-+---+++-+	47.2	17	0.01423	29782	519961	50728.1	101456	A	G	0.594	0.581	0.988	1.01319	0.0065	0.04536	0	-+	17.2	1	0.2717	3765	6572	4691.22
rs8072008	17	27407775	C	G	0.372	0.352	0.98	1.05033	0.0101	1.095e-06	0	+++++-+++++++++?+-	0	16	0.5439	29036	505912	49311.3	98622.6	G	C	0.627	0.64	0.776	0.98511	0.0075	0.04567	0	++	0	1	0.7157	3765	6572	4691.22
rs12453624	17	27426153	A	G	0.368	0.349	0.99	1.04907	0.0101	1.902e-06	0	++++++++++++-++?+-	6.6	16	0.3771	29036	505912	49311.3	98622.6	G	A	0.631	0.644	0.849	0.9858	0.0072	0.04746	0	++	0	1	0.7355	3765	6572	4691.22
rs12603862	17	27426411	A	G	0.368	0.349	0.99	1.04896	0.0101	2.032e-06	11	++++++++++++-++?+-	6.6	16	0.377	29036	505912	49311.3	98622.6	G	A	0.631	0.644	0.85	0.9858	0.0072	0.0479	0	++	0	1	0.7371	3765	6572	4691.22
rs12450936	17	27425793	A	G	0.632	0.651	0.99	0.95294	0.0101	1.603e-06	0	------------+--?-+	6.4	16	0.3793	29036	505912	49311.3	98622.6	A	G	0.631	0.644	0.848	0.9858	0.0072	0.04826	0	--	0	1	0.7373	3765	6572	4691.22
rs4965975	17	27411243	A	G	0.632	0.651	0.987	0.95285	0.01	1.542e-06	11	------------+--?-+	5.9	16	0.3852	29036	505912	49311.3	98622.6	A	G	0.629	0.642	0.795	0.98541	0.0074	0.04832	0	--	0	1	0.7388	3765	6572	4691.22
rs4965976	17	27411515	A	G	0.632	0.651	0.987	0.95294	0.0101	1.604e-06	0	------------+--?-+	6.4	16	0.3795	29036	505912	49311.3	98622.6	A	G	0.629	0.642	0.796	0.98541	0.0074	0.04835	0	--	0	1	0.7392	3765	6572	4691.22
rs12603379	17	27410277	T	C	0.632	0.651	0.987	0.95294	0.0101	1.602e-06	0	------------+--?-+	4.5	16	0.4016	29036	505912	49311.3	98622.6	T	C	0.629	0.642	0.791	0.98541	0.0075	0.04871	0	--	0	1	0.7536	3765	6572	4691.22
rs11080094	17	27539029	A	C	0.64	0.659	0.935	0.95218	0.0104	2.387e-06	0	----++--+---?--?-+	5	15	0.3961	28370	502951	48230.8	96461.7	A	C	0.615	0.633	0.746	0.98373	0.0083	0.04917	0	?-	0	0	1	2896	5768	3855.99

## Sheet: ST9
Supplementary Table 9 Differential gene expression analysis results from Gandal et al., 2018 for genes implicated in SD single variant association analyses
gene_name	ASD.log2FC	ASD.p.value	SCZ.log2FC	SCZ.p.value	BD.log2FC	BD.p.value	Biological relevence	PMID
UPP2	0.180367	0.0383782	0.0609569	0.0287535	0.0912321	0.0195967
MRVI1	0.26244	0.0113737	0.18446	3.42e-08	0.0671077	0.151437	Variants near MRVI1 are associated with coronary artery disease reaching genome wide significance	28209224
RNF141	-0.0414033	0.35212	-0.0481148	0.000739511	0.0106674	0.59298
EIF4G2	-0.00495319	0.864757	-0.0396433	1.88e-05	-0.0411239	0.00145269	Network analysis identified "GNA13-ERK1-eIF4G2 signaling" as a downregulated network, and proteins involved in this network were significantly decreased in the prefrontal cortex of schizophrenia patients. eIF4A1/2 and CYFIP1 downstream of eIF4G2 were also decreased, suggesting that downregulation of the network suppresses expression of CYFIP1 that play a role in actin remodeling and is involved i…	28214564
ACVR1	0.0278071	0.524931	-0.0548175	0.000114041	-0.0730048	0.000275142
HLX	0.351451	0.00909765	0.0239175	0.582701	-0.0661287	0.281773
UNC45A	0.0549816	0.0737036	0.0435147	1.79e-05	0.051641	0.000348877
ADM	0.484684	0.0427461	0.271637	0.00021298	0.227865	0.0211382
HDDC3	-0.0127021	0.769244	0.0345329	0.0133238	0.0578081	0.00325615
Notes: ASD, Autism Spectrum Disorder; SCZ, Schizophrenia; BD, Bipolar Disorder
Association with p-value less than 0.05/22~0.002273 are highlighted in red, and those between 0.002273 and 0.05 are highlighted in green

[truncated: 12 more sheets: ST10, ST11, ST12, ST13, ST14, ST15, ST16, ST17, ST18, ST19, ST20, ST21]
